# Supplementary material for: Stakeholders’ perceptions of protected area management following a nationwide community-based conservation reform
Source: PLoS One. 2019 Apr 24;14(4):e0215437. doi: 10.1371/journal.pone.0215437 (PMC6481814; doi:10.1371/journal.pone.0215437)
Supplement: S13 Table — (XLS) [file pone.0215437.s013.xls]

## Sheet: Engen_et_al_Conservation_frames
	Stakeholder interest group									Threats 1 = very low - 5 = very high										Management priorities																Trust 1= very low - 5 = very high							Attitudes towards PA loss or damage - 1= forbid, 2= partly accept, 3= acceptable
	Property.owner	Hunting.fishing	Livestock	Tourism	Recreation	Industry.forestry	Pub.adm	Cultural.heritage	Nature.conserv	Disturbance.border	Overgrowth	Alien.species	Climate.change	Over.harvest	Pollution	Encroachment	Mortorized.use	Traffic	Nature.view	Red.Encroachment	Stab.Encroachment	Trad.recreation	Novel.recreation	Red.traffic	Trad.Pastoral	Modern.farming	Commercial.tourism	Naturbased.tourism	Increase.biodiv	Maintain.biodiv	Disabled	Reindeer.herding	PCultural.heritage	IndustryVSprotection	Property.owners	Municipality	Board	Managers	County	Env.agency	Ministry	Council	PADDD
1	Prop.no	Hunt.no	Lives.no	Tour.no	Recr.no	Indu.no	Adm.no	Cult.yes	Nature.no	4	4	2	3	2	2	5	4	3	NDespiteP	Renc.yes	Senc.no	Trecr.no	Nrecr.no	Rtraf.yes	Mpast.no	Modfar.no	Ctour.no	Ntour.no	Ibiod.no	Mbiod.no	Disab.no	Rein.no	Culth.no	Balan.no	Prop.yes	3	4	5	5	5	4	4	2
2	Prop.no	Hunt.no	Lives.no	Tour.no	Recr.yes	Indu.no	Adm.no	Cult.no	Nature.yes	3	4	3	3	4	2	3	4	4	NForP	Renc.yes	Senc.no	Trecr.no	Nrecr.no	Rtraf.yes	Mpast.no	Modfar.no	Ctour.no	Ntour.no	Ibiod.yes	Mbiod.no	Disab.no	Rein.no	Culth.no	Balan.no	Prop.no	3	3	5	4	4	3	3	1
3	Prop.no	Hunt.no	Lives.no	Tour.no	Recr.no	Indu.no	Adm.no	Cult.no	Nature.yes	5	5	3	5	1	1	5	4	3	PAndN	Renc.yes	Senc.no	Trecr.yes	Nrecr.no	Rtraf.no	Mpast.yes	Modfar.no	Ctour.no	Ntour.no	Ibiod.no	Mbiod.no	Disab.no	Rein.no	Culth.no	Balan.no	Prop.no	2	4	4	4	1	1	5	1
4	Prop.no	Hunt.no	Lives.no	Tour.yes	Recr.no	Indu.no	Adm.no	Cult.no	Nature.no	3	4	3	3	3	2	2	2	2	NDespiteP	Renc.no	Senc.yes	Trecr.no	Nrecr.no	Rtraf.no	Mpast.yes	Modfar.no	Ctour.no	Ntour.yes	Ibiod.no	Mbiod.no	Disab.no	Rein.no	Culth.no	Balan.no	Prop.no	4	4	5	5	5	5	3	2
5	Prop.no	Hunt.no	Lives.no	Tour.no	Recr.no	Indu.yes	Adm.no	Cult.no	Nature.no	2	4	3	3	2	3	2	2	3	NDespiteP	Renc.no	Senc.no	Trecr.no	Nrecr.no	Rtraf.yes	Mpast.no	Modfar.no	Ctour.no	Ntour.no	Ibiod.yes	Mbiod.no	Disab.no	Rein.no	Culth.no	Balan.yes	Prop.no	3	4	4	3	3	3	3	2
6	Prop.no	Hunt.no	Lives.no	Tour.no	Recr.no	Indu.no	Adm.no	Cult.no	Nature.yes	5	3	3	3	2	2	3	4	4	NForP	Renc.no	Senc.no	Trecr.no	Nrecr.no	Rtraf.no	Mpast.no	Modfar.no	Ctour.no	Ntour.no	Ibiod.yes	Mbiod.no	Disab.no	Rein.no	Culth.no	Balan.no	Prop.no	2	1	4	3	4	3	3	2
7	Prop.yes	Hunt.no	Lives.no	Tour.no	Recr.no	Indu.yes	Adm.no	Cult.no	Nature.no	2	4	2	3	2	2	3	2	3	PAndN	Renc.no	Senc.no	Trecr.no	Nrecr.no	Rtraf.no	Mpast.yes	Modfar.no	Ctour.no	Ntour.yes	Ibiod.no	Mbiod.yes	Disab.no	Rein.no	Culth.yes	Balan.no	Prop.yes	4	4	4	2	2	3	4	2
8	Prop.no	Hunt.no	Lives.no	Tour.no	Recr.no	Indu.yes	Adm.no	Cult.no	Nature.no	3	5	2	3	1	2	5	3	2	PAndN	Renc.no	Senc.no	Trecr.no	Nrecr.no	Rtraf.yes	Mpast.no	Modfar.no	Ctour.no	Ntour.no	Ibiod.yes	Mbiod.no	Disab.no	Rein.no	Culth.yes	Balan.no	Prop.no	4	4	5	5	4	3	5	2
9	Prop.no	Hunt.no	Lives.no	Tour.no	Recr.no	Indu.no	Adm.yes	Cult.no	Nature.no	1	3	2	5	2	2	2	2	2	NDespiteP	Renc.no	Senc.no	Trecr.yes	Nrecr.yes	Rtraf.yes	Mpast.yes	Modfar.yes	Ctour.no	Ntour.yes	Ibiod.no	Mbiod.yes	Disab.no	Rein.no	Culth.no	Balan.yes	Prop.no	2	3	3	4	4	4	2	3
10	Prop.no	Hunt.no	Lives.no	Tour.yes	Recr.yes	Indu.yes	Adm.no	Cult.no	Nature.no	2	4	2	2	2	2	2	2	2	NForP	Renc.no	Senc.no	Trecr.no	Nrecr.yes	Rtraf.no	Mpast.no	Modfar.yes	Ctour.no	Ntour.no	Ibiod.no	Mbiod.yes	Disab.no	Rein.no	Culth.no	Balan.no	Prop.no	3	4	3	2	3	3	3	3
11	Prop.yes	Hunt.no	Lives.no	Tour.no	Recr.no	Indu.no	Adm.no	Cult.no	Nature.no	2	3	2	3	1	1	1	1	1	PAndN	Renc.no	Senc.no	Trecr.yes	Nrecr.no	Rtraf.no	Mpast.no	Modfar.no	Ctour.no	Ntour.yes	Ibiod.no	Mbiod.no	Disab.no	Rein.no	Culth.no	Balan.no	Prop.yes	4	3	3	3	3	3	4	3
12	Prop.no	Hunt.no	Lives.no	Tour.yes	Recr.no	Indu.no	Adm.no	Cult.no	Nature.no	2	5	2	3	2	2	2	2	1	NDespiteP	Renc.no	Senc.no	Trecr.yes	Nrecr.no	Rtraf.no	Mpast.no	Modfar.yes	Ctour.no	Ntour.yes	Ibiod.no	Mbiod.no	Disab.no	Rein.no	Culth.no	Balan.no	Prop.no	4	4	5	5	4	3	4	2
13	Prop.yes	Hunt.yes	Lives.no	Tour.no	Recr.no	Indu.no	Adm.no	Cult.no	Nature.no	2	3	1	2	1	1	2	1	2	PAndN	Renc.no	Senc.no	Trecr.yes	Nrecr.no	Rtraf.no	Mpast.yes	Modfar.no	Ctour.no	Ntour.yes	Ibiod.no	Mbiod.no	Disab.no	Rein.no	Culth.yes	Balan.no	Prop.yes	3	4	2	2	1	2	3	3
14	Prop.no	Hunt.no	Lives.no	Tour.yes	Recr.no	Indu.no	Adm.no	Cult.no	Nature.no	2	4	2	2	2	2	2	2	2	NDespiteP	Renc.no	Senc.no	Trecr.yes	Nrecr.no	Rtraf.yes	Mpast.no	Modfar.no	Ctour.yes	Ntour.no	Ibiod.no	Mbiod.no	Disab.no	Rein.no	Culth.no	Balan.no	Prop.no	4	4	4	3	3	3	4	2
15	Prop.yes	Hunt.yes	Lives.no	Tour.no	Recr.no	Indu.no	Adm.no	Cult.no	Nature.no	1	4	1	2	1	2	2	2	2	PAndN	Renc.no	Senc.no	Trecr.no	Nrecr.no	Rtraf.no	Mpast.yes	Modfar.yes	Ctour.no	Ntour.no	Ibiod.no	Mbiod.no	Disab.no	Rein.no	Culth.yes	Balan.no	Prop.yes	4	2	2	2	2	2	3	3
16	Prop.yes	Hunt.no	Lives.no	Tour.no	Recr.no	Indu.no	Adm.no	Cult.no	Nature.no	1	5	4	4	1	2	2	1	3	PAndN	Renc.no	Senc.no	Trecr.no	Nrecr.no	Rtraf.no	Mpast.no	Modfar.no	Ctour.no	Ntour.no	Ibiod.no	Mbiod.no	Disab.no	Rein.no	Culth.no	Balan.no	Prop.no	3	3	2	3	3	3	4	3
17	Prop.no	Hunt.yes	Lives.no	Tour.no	Recr.no	Indu.no	Adm.yes	Cult.no	Nature.no	4	2	2	4	1	2	4	3	4	NDespiteP	Renc.no	Senc.yes	Trecr.no	Nrecr.no	Rtraf.no	Mpast.no	Modfar.no	Ctour.no	Ntour.no	Ibiod.no	Mbiod.yes	Disab.no	Rein.no	Culth.yes	Balan.no	Prop.no	2	4	4	4	4	3	4	1
18	Prop.yes	Hunt.no	Lives.no	Tour.no	Recr.no	Indu.no	Adm.no	Cult.no	Nature.no	2	4	2	3	3	2	2	2	3	PAndN	Renc.no	Senc.yes	Trecr.no	Nrecr.no	Rtraf.yes	Mpast.yes	Modfar.no	Ctour.no	Ntour.no	Ibiod.no	Mbiod.yes	Disab.no	Rein.no	Culth.no	Balan.no	Prop.yes	3	4	3	3	2	2	3	1
19	Prop.yes	Hunt.yes	Lives.no	Tour.no	Recr.yes	Indu.no	Adm.no	Cult.no	Nature.no	3	3	2	2	2	2	2	2	2	PAndN	Renc.no	Senc.no	Trecr.no	Nrecr.no	Rtraf.yes	Mpast.yes	Modfar.yes	Ctour.no	Ntour.no	Ibiod.no	Mbiod.no	Disab.no	Rein.no	Culth.no	Balan.no	Prop.no	3	3	3	3	3	3	3	3
20	Prop.no	Hunt.no	Lives.no	Tour.no	Recr.no	Indu.no	Adm.yes	Cult.no	Nature.no	3	4	3	4	1	2	3	3	3	PAndN	Renc.no	Senc.no	Trecr.no	Nrecr.no	Rtraf.no	Mpast.no	Modfar.no	Ctour.no	Ntour.no	Ibiod.no	Mbiod.no	Disab.no	Rein.no	Culth.no	Balan.no	Prop.no	3	4	5	5	5	5	4	2
21	Prop.yes	Hunt.yes	Lives.yes	Tour.no	Recr.yes	Indu.no	Adm.no	Cult.no	Nature.no	3	4	3	4	1	2	2	2	2	NDespiteP	Renc.no	Senc.yes	Trecr.no	Nrecr.no	Rtraf.yes	Mpast.yes	Modfar.yes	Ctour.no	Ntour.yes	Ibiod.no	Mbiod.yes	Disab.no	Rein.no	Culth.yes	Balan.no	Prop.no	4	3	3	3	3	3	3	3
22	Prop.yes	Hunt.no	Lives.no	Tour.no	Recr.no	Indu.no	Adm.no	Cult.no	Nature.no	3	5	2	3	2	2	3	2	3	PAndN	Renc.no	Senc.no	Trecr.no	Nrecr.no	Rtraf.no	Mpast.yes	Modfar.yes	Ctour.no	Ntour.no	Ibiod.no	Mbiod.no	Disab.no	Rein.no	Culth.no	Balan.no	Prop.yes	3	3	5	2	1	2	3	3
23	Prop.yes	Hunt.no	Lives.no	Tour.no	Recr.no	Indu.no	Adm.no	Cult.no	Nature.no	2	4	4	3	2	2	2	2	2	NDespiteP	Renc.no	Senc.no	Trecr.yes	Nrecr.no	Rtraf.no	Mpast.yes	Modfar.no	Ctour.no	Ntour.yes	Ibiod.no	Mbiod.no	Disab.no	Rein.no	Culth.no	Balan.no	Prop.no	4	4	5	4	4	3	4	3
24	Prop.no	Hunt.no	Lives.no	Tour.no	Recr.no	Indu.no	Adm.no	Cult.no	Nature.yes	3	3	3	2	2	2	3	3	3	NATURE	Renc.yes	Senc.no	Trecr.no	Nrecr.no	Rtraf.no	Mpast.no	Modfar.no	Ctour.no	Ntour.no	Ibiod.no	Mbiod.no	Disab.no	Rein.no	Culth.no	Balan.no	Prop.no	1	3	4	4	3	3	4	1
25	Prop.no	Hunt.no	Lives.no	Tour.no	Recr.no	Indu.no	Adm.no	Cult.no	Nature.yes	3	2	3	2	2	2	4	3	3	NDespiteP	Renc.no	Senc.yes	Trecr.yes	Nrecr.no	Rtraf.yes	Mpast.no	Modfar.no	Ctour.no	Ntour.no	Ibiod.no	Mbiod.yes	Disab.no	Rein.no	Culth.no	Balan.no	Prop.no	4	4	5	5	5	4	4	2
26	Prop.yes	Hunt.yes	Lives.yes	Tour.no	Recr.no	Indu.no	Adm.no	Cult.no	Nature.no	3	3	2	3	2	2	3	3	3	PAndN	Renc.no	Senc.no	Trecr.no	Nrecr.no	Rtraf.yes	Mpast.no	Modfar.no	Ctour.no	Ntour.no	Ibiod.no	Mbiod.yes	Disab.no	Rein.no	Culth.no	Balan.no	Prop.yes	4	4	5	5	4	4	4	1
27	Prop.no	Hunt.yes	Lives.no	Tour.no	Recr.yes	Indu.no	Adm.no	Cult.no	Nature.no	2	4	2	3	2	2	3	2	2	PAndN	Renc.no	Senc.no	Trecr.yes	Nrecr.no	Rtraf.no	Mpast.yes	Modfar.no	Ctour.no	Ntour.no	Ibiod.no	Mbiod.no	Disab.no	Rein.no	Culth.no	Balan.no	Prop.yes	3	3	4	4	4	3	3	2
28	Prop.yes	Hunt.yes	Lives.yes	Tour.yes	Recr.yes	Indu.no	Adm.no	Cult.no	Nature.no	1	3	2	3	3	2	3	3	2	PAndN	Renc.no	Senc.yes	Trecr.yes	Nrecr.no	Rtraf.no	Mpast.yes	Modfar.no	Ctour.no	Ntour.no	Ibiod.no	Mbiod.yes	Disab.yes	Rein.no	Culth.yes	Balan.yes	Prop.no	5	3	2	1	1	3	4	3
29	Prop.no	Hunt.no	Lives.no	Tour.no	Recr.no	Indu.no	Adm.yes	Cult.no	Nature.yes	3	3	2	3	2	3	4	4	4	NDespiteP	Renc.no	Senc.no	Trecr.yes	Nrecr.no	Rtraf.yes	Mpast.no	Modfar.no	Ctour.no	Ntour.yes	Ibiod.no	Mbiod.no	Disab.no	Rein.no	Culth.no	Balan.no	Prop.no	2	2	4	4	4	2	3	1
30	Prop.no	Hunt.no	Lives.no	Tour.no	Recr.yes	Indu.no	Adm.no	Cult.no	Nature.no	3	2	2	3	2	2	3	3	3	PAndN	Renc.no	Senc.yes	Trecr.yes	Nrecr.no	Rtraf.no	Mpast.no	Modfar.no	Ctour.no	Ntour.yes	Ibiod.no	Mbiod.no	Disab.no	Rein.no	Culth.no	Balan.no	Prop.no	4	4	2	3	3	4	4	3
31	Prop.no	Hunt.no	Lives.no	Tour.no	Recr.no	Indu.no	Adm.yes	Cult.no	Nature.no	4	3	2	3	2	3	3	4	3	PAndN	Renc.yes	Senc.no	Trecr.yes	Nrecr.no	Rtraf.no	Mpast.no	Modfar.no	Ctour.no	Ntour.yes	Ibiod.no	Mbiod.no	Disab.no	Rein.no	Culth.no	Balan.no	Prop.no	3	4	4	4	4	4	4	1
32	Prop.no	Hunt.no	Lives.no	Tour.yes	Recr.no	Indu.no	Adm.no	Cult.no	Nature.no	3	4	2	3	2	2	4	4	4	NDespiteP	Renc.no	Senc.no	Trecr.no	Nrecr.no	Rtraf.no	Mpast.no	Modfar.no	Ctour.no	Ntour.yes	Ibiod.yes	Mbiod.no	Disab.no	Rein.no	Culth.no	Balan.no	Prop.no	2	3	3	3	3	3	4	2
33	Prop.yes	Hunt.no	Lives.no	Tour.no	Recr.no	Indu.no	Adm.no	Cult.no	Nature.no	4	5	2	5	1	2	3	3	2	NDespiteP	Renc.no	Senc.yes	Trecr.no	Nrecr.no	Rtraf.yes	Mpast.yes	Modfar.no	Ctour.no	Ntour.no	Ibiod.no	Mbiod.no	Disab.no	Rein.no	Culth.no	Balan.no	Prop.no	1	3	4	4	4	4	4	1
34	Prop.no	Hunt.no	Lives.no	Tour.yes	Recr.yes	Indu.no	Adm.no	Cult.no	Nature.no	2	4	2	5	2	2	3	3	2	NDespiteP	Renc.no	Senc.no	Trecr.yes	Nrecr.no	Rtraf.yes	Mpast.yes	Modfar.no	Ctour.no	Ntour.no	Ibiod.no	Mbiod.no	Disab.no	Rein.no	Culth.no	Balan.no	Prop.no	2	5	5	4	4	3	3	1
35	Prop.yes	Hunt.no	Lives.yes	Tour.yes	Recr.no	Indu.no	Adm.no	Cult.no	Nature.no	4	5	2	3	1	2	2	2	4	PAndN	Renc.no	Senc.no	Trecr.no	Nrecr.no	Rtraf.yes	Mpast.yes	Modfar.no	Ctour.no	Ntour.no	Ibiod.no	Mbiod.no	Disab.no	Rein.no	Culth.no	Balan.no	Prop.no	3	3	4	3	2	2	3	2
36	Prop.yes	Hunt.no	Lives.no	Tour.no	Recr.no	Indu.no	Adm.no	Cult.no	Nature.no	5	3	2	3	1	2	5	3	5	NDespiteP	Renc.yes	Senc.no	Trecr.no	Nrecr.no	Rtraf.no	Mpast.no	Modfar.no	Ctour.no	Ntour.yes	Ibiod.yes	Mbiod.no	Disab.no	Rein.no	Culth.no	Balan.no	Prop.no	4	1	4	5	5	2	3	1
37	Prop.no	Hunt.no	Lives.no	Tour.no	Recr.no	Indu.no	Adm.yes	Cult.no	Nature.no	3	3	2	2	2	2	3	3	2	NDespiteP	Renc.no	Senc.no	Trecr.no	Nrecr.no	Rtraf.no	Mpast.no	Modfar.no	Ctour.no	Ntour.no	Ibiod.no	Mbiod.no	Disab.no	Rein.no	Culth.no	Balan.no	Prop.no	3	3	4	3	3	3	3	3
38	Prop.yes	Hunt.no	Lives.no	Tour.no	Recr.no	Indu.no	Adm.no	Cult.no	Nature.no	3	2	3	4	2	4	4	4	4	NDespiteP	Renc.no	Senc.yes	Trecr.no	Nrecr.no	Rtraf.yes	Mpast.no	Modfar.no	Ctour.no	Ntour.no	Ibiod.no	Mbiod.no	Disab.no	Rein.no	Culth.no	Balan.no	Prop.no	2	3	3	3	2	2	3	1
39	Prop.no	Hunt.no	Lives.no	Tour.no	Recr.yes	Indu.no	Adm.no	Cult.no	Nature.yes	4	3	2	4	2	3	3	2	2	NDespiteP	Renc.no	Senc.yes	Trecr.yes	Nrecr.no	Rtraf.no	Mpast.no	Modfar.no	Ctour.no	Ntour.yes	Ibiod.yes	Mbiod.no	Disab.no	Rein.no	Culth.no	Balan.no	Prop.yes	3	3	4	5	4	3	3	1
40	Prop.yes	Hunt.no	Lives.no	Tour.no	Recr.no	Indu.no	Adm.no	Cult.no	Nature.no	1	4	2	3	2	2	3	2	2	PAndN	Renc.no	Senc.no	Trecr.no	Nrecr.no	Rtraf.no	Mpast.yes	Modfar.no	Ctour.no	Ntour.yes	Ibiod.no	Mbiod.no	Disab.no	Rein.no	Culth.yes	Balan.no	Prop.yes	3	3	2	2	2	2	3	2
41	Prop.no	Hunt.yes	Lives.no	Tour.no	Recr.yes	Indu.no	Adm.no	Cult.yes	Nature.yes	2	5	2	3	2	3	2	3	4	PAndN	Renc.no	Senc.yes	Trecr.no	Nrecr.no	Rtraf.no	Mpast.yes	Modfar.no	Ctour.no	Ntour.no	Ibiod.no	Mbiod.yes	Disab.no	Rein.no	Culth.no	Balan.no	Prop.no	3	4	4	5	5	4	4	2
42	Prop.no	Hunt.yes	Lives.no	Tour.no	Recr.yes	Indu.no	Adm.no	Cult.no	Nature.yes	4	3	2	3	5	3	5	4	4	NDespiteP	Renc.yes	Senc.yes	Trecr.no	Nrecr.no	Rtraf.no	Mpast.no	Modfar.no	Ctour.no	Ntour.no	Ibiod.yes	Mbiod.no	Disab.no	Rein.no	Culth.no	Balan.no	Prop.no	1	2	4	5	5	3	2	1
43	Prop.yes	Hunt.no	Lives.yes	Tour.no	Recr.no	Indu.no	Adm.no	Cult.no	Nature.no	2	4	2	4	1	2	3	2	2	PAndN	Renc.no	Senc.no	Trecr.no	Nrecr.no	Rtraf.no	Mpast.no	Modfar.no	Ctour.no	Ntour.no	Ibiod.no	Mbiod.no	Disab.no	Rein.no	Culth.no	Balan.no	Prop.no	4	4	3	4	3	2	3	2
44	Prop.yes	Hunt.yes	Lives.yes	Tour.yes	Recr.yes	Indu.no	Adm.no	Cult.no	Nature.no	2	4	3	2	2	2	2	2	2	PAndN	Renc.no	Senc.no	Trecr.no	Nrecr.no	Rtraf.no	Mpast.yes	Modfar.no	Ctour.no	Ntour.no	Ibiod.no	Mbiod.no	Disab.no	Rein.no	Culth.yes	Balan.no	Prop.yes	4	4	3	2	2	2	4	3
45	Prop.no	Hunt.no	Lives.no	Tour.no	Recr.yes	Indu.no	Adm.no	Cult.no	Nature.yes	4	3	3	3	5	2	3	4	4	NDespiteP	Renc.yes	Senc.no	Trecr.no	Nrecr.no	Rtraf.yes	Mpast.no	Modfar.no	Ctour.no	Ntour.no	Ibiod.yes	Mbiod.no	Disab.no	Rein.no	Culth.no	Balan.no	Prop.no	3	3	4	4	5	3	3	1
46	Prop.no	Hunt.no	Lives.yes	Tour.no	Recr.no	Indu.no	Adm.no	Cult.no	Nature.no	5	5	5	2	2	2	5	5	3	PAndN	Renc.no	Senc.no	Trecr.no	Nrecr.no	Rtraf.no	Mpast.yes	Modfar.no	Ctour.no	Ntour.no	Ibiod.no	Mbiod.no	Disab.no	Rein.yes	Culth.no	Balan.no	Prop.yes	5	4	4	5	1	1	4	2
47	Prop.no	Hunt.no	Lives.no	Tour.no	Recr.yes	Indu.no	Adm.no	Cult.no	Nature.no	3	4	4	4	3	3	3	3	3	NDespiteP	Renc.no	Senc.no	Trecr.yes	Nrecr.no	Rtraf.yes	Mpast.yes	Modfar.no	Ctour.no	Ntour.yes	Ibiod.yes	Mbiod.yes	Disab.yes	Rein.no	Culth.yes	Balan.no	Prop.yes	4	4	4	4	3	3	4	2
48	Prop.no	Hunt.no	Lives.no	Tour.no	Recr.no	Indu.yes	Adm.no	Cult.no	Nature.no	2	4	4	4	2	2	2	2	2	PAndN	Renc.no	Senc.no	Trecr.no	Nrecr.no	Rtraf.no	Mpast.no	Modfar.yes	Ctour.no	Ntour.no	Ibiod.no	Mbiod.yes	Disab.no	Rein.no	Culth.no	Balan.no	Prop.yes	3	4	4	3	4	4	4	3
49	Prop.no	Hunt.yes	Lives.yes	Tour.no	Recr.yes	Indu.no	Adm.no	Cult.no	Nature.no	3	4	3	4	2	2	3	3	3	NDespiteP	Renc.no	Senc.yes	Trecr.yes	Nrecr.no	Rtraf.yes	Mpast.yes	Modfar.yes	Ctour.no	Ntour.yes	Ibiod.no	Mbiod.yes	Disab.no	Rein.no	Culth.yes	Balan.no	Prop.no	4	4	4	4	3	3	3	3
50	Prop.yes	Hunt.no	Lives.no	Tour.no	Recr.no	Indu.no	Adm.no	Cult.no	Nature.no	1	4	1	1	1	1	1	1	1	NForP	Renc.no	Senc.no	Trecr.no	Nrecr.no	Rtraf.no	Mpast.no	Modfar.no	Ctour.no	Ntour.no	Ibiod.no	Mbiod.yes	Disab.yes	Rein.no	Culth.no	Balan.no	Prop.yes	4	4	4	4	3	3	3	3
51	Prop.yes	Hunt.no	Lives.yes	Tour.no	Recr.no	Indu.no	Adm.no	Cult.no	Nature.no	3	3	2	3	2	3	2	2	2	PAndN	Renc.no	Senc.no	Trecr.yes	Nrecr.no	Rtraf.no	Mpast.yes	Modfar.no	Ctour.no	Ntour.no	Ibiod.no	Mbiod.yes	Disab.no	Rein.no	Culth.no	Balan.no	Prop.no	4	3	4	3	3	3	4	3
52	Prop.yes	Hunt.yes	Lives.yes	Tour.no	Recr.no	Indu.no	Adm.no	Cult.no	Nature.yes	3	3	2	3	1	2	3	2	2	NDespiteP	Renc.no	Senc.yes	Trecr.no	Nrecr.no	Rtraf.yes	Mpast.no	Modfar.no	Ctour.no	Ntour.no	Ibiod.no	Mbiod.yes	Disab.no	Rein.no	Culth.no	Balan.no	Prop.no	4	4	5	4	4	3	4	2
53	Prop.no	Hunt.no	Lives.no	Tour.no	Recr.no	Indu.no	Adm.yes	Cult.no	Nature.no	3	5	2	3	2	2	3	3	3	NDespiteP	Renc.no	Senc.yes	Trecr.no	Nrecr.no	Rtraf.no	Mpast.yes	Modfar.no	Ctour.no	Ntour.no	Ibiod.no	Mbiod.yes	Disab.no	Rein.no	Culth.no	Balan.no	Prop.no	3	4	4	4	3	3	3	1
54	Prop.no	Hunt.no	Lives.no	Tour.no	Recr.no	Indu.no	Adm.yes	Cult.no	Nature.no	3	4	2	3	2	3	4	4	3	NDespiteP	Renc.no	Senc.no	Trecr.yes	Nrecr.no	Rtraf.no	Mpast.yes	Modfar.no	Ctour.no	Ntour.no	Ibiod.no	Mbiod.yes	Disab.no	Rein.no	Culth.no	Balan.no	Prop.no	4	3	4	4	4	3	4	1
55	Prop.no	Hunt.no	Lives.no	Tour.no	Recr.yes	Indu.yes	Adm.yes	Cult.yes	Nature.yes	2	4	3	4	2	3	3	4	3	NDespiteP	Renc.no	Senc.no	Trecr.no	Nrecr.no	Rtraf.no	Mpast.yes	Modfar.no	Ctour.no	Ntour.no	Ibiod.no	Mbiod.yes	Disab.no	Rein.no	Culth.yes	Balan.no	Prop.no	4	4	4	4	4	4	4	1
56	Prop.no	Hunt.no	Lives.no	Tour.no	Recr.yes	Indu.no	Adm.no	Cult.no	Nature.yes	3	1	2	3	3	3	4	5	3	NDespiteP	Renc.yes	Senc.yes	Trecr.no	Nrecr.no	Rtraf.no	Mpast.no	Modfar.no	Ctour.no	Ntour.no	Ibiod.yes	Mbiod.no	Disab.no	Rein.no	Culth.no	Balan.no	Prop.no	2	3	4	4	4	3	3	1
57	Prop.yes	Hunt.yes	Lives.yes	Tour.no	Recr.no	Indu.no	Adm.no	Cult.no	Nature.no	3	5	5	3	3	3	2	2	3	PAndN	Renc.no	Senc.no	Trecr.yes	Nrecr.no	Rtraf.no	Mpast.yes	Modfar.no	Ctour.no	Ntour.no	Ibiod.no	Mbiod.no	Disab.no	Rein.no	Culth.yes	Balan.no	Prop.no	3	4	3	3	2	1	4	2
58	Prop.no	Hunt.yes	Lives.no	Tour.yes	Recr.yes	Indu.no	Adm.no	Cult.yes	Nature.yes	3	3	2	3	2	3	3	3	3	NDespiteP	Renc.no	Senc.no	Trecr.no	Nrecr.no	Rtraf.yes	Mpast.no	Modfar.no	Ctour.no	Ntour.yes	Ibiod.yes	Mbiod.no	Disab.no	Rein.no	Culth.no	Balan.no	Prop.no	3	4	4	4	3	3	3	2
59	Prop.yes	Hunt.no	Lives.no	Tour.no	Recr.no	Indu.no	Adm.no	Cult.no	Nature.no	2	3	2	3	2	2	2	2	2	PAndN	Renc.no	Senc.no	Trecr.yes	Nrecr.no	Rtraf.no	Mpast.yes	Modfar.no	Ctour.no	Ntour.no	Ibiod.no	Mbiod.no	Disab.no	Rein.no	Culth.no	Balan.no	Prop.yes	4	4	3	3	2	1	4	2
60	Prop.no	Hunt.no	Lives.no	Tour.yes	Recr.no	Indu.no	Adm.no	Cult.no	Nature.no	3	4	2	3	2	3	3	3	3	NATURE	Renc.no	Senc.yes	Trecr.no	Nrecr.yes	Rtraf.no	Mpast.no	Modfar.no	Ctour.no	Ntour.yes	Ibiod.no	Mbiod.no	Disab.no	Rein.no	Culth.no	Balan.no	Prop.no	3	3	4	4	3	3	4	3
61	Prop.yes	Hunt.no	Lives.no	Tour.no	Recr.no	Indu.no	Adm.no	Cult.no	Nature.no	1	5	2	3	1	2	1	2	3	No.Opinion	Renc.no	Senc.no	Trecr.no	Nrecr.no	Rtraf.no	Mpast.yes	Modfar.yes	Ctour.no	Ntour.no	Ibiod.no	Mbiod.no	Disab.no	Rein.no	Culth.no	Balan.no	Prop.no	3	3	3	2	2	2	3	3
62	Prop.no	Hunt.no	Lives.no	Tour.no	Recr.yes	Indu.no	Adm.no	Cult.no	Nature.no	3	1	2	3	2	2	2	2	2	NDespiteP	Renc.yes	Senc.no	Trecr.yes	Nrecr.no	Rtraf.no	Mpast.no	Modfar.no	Ctour.no	Ntour.no	Ibiod.no	Mbiod.yes	Disab.no	Rein.no	Culth.yes	Balan.no	Prop.no	4	4	4	4	3	3	4	2
63	Prop.no	Hunt.no	Lives.no	Tour.no	Recr.no	Indu.yes	Adm.no	Cult.no	Nature.no	4	2	2	4	1	2	2	2	2	NForP	Renc.no	Senc.no	Trecr.no	Nrecr.no	Rtraf.no	Mpast.yes	Modfar.no	Ctour.no	Ntour.no	Ibiod.no	Mbiod.yes	Disab.no	Rein.no	Culth.no	Balan.yes	Prop.no	4	4	4	4	4	4	3	2
64	Prop.no	Hunt.no	Lives.no	Tour.yes	Recr.no	Indu.no	Adm.no	Cult.no	Nature.no	3	3	3	3	2	3	3	3	2	PAndN	Renc.no	Senc.no	Trecr.yes	Nrecr.no	Rtraf.no	Mpast.yes	Modfar.no	Ctour.no	Ntour.no	Ibiod.no	Mbiod.yes	Disab.no	Rein.no	Culth.no	Balan.no	Prop.no	4	4	4	4	4	3	4	2
65	Prop.yes	Hunt.yes	Lives.yes	Tour.yes	Recr.yes	Indu.no	Adm.no	Cult.no	Nature.no	5	5	3	4	2	2	3	3	4	PAndN	Renc.no	Senc.no	Trecr.no	Nrecr.no	Rtraf.yes	Mpast.no	Modfar.no	Ctour.no	Ntour.yes	Ibiod.no	Mbiod.no	Disab.no	Rein.no	Culth.yes	Balan.no	Prop.no	3	3	2	1	2	3	2	2
66	Prop.yes	Hunt.no	Lives.no	Tour.no	Recr.no	Indu.no	Adm.no	Cult.no	Nature.no	1	2	2	1	2	2	2	1	2	PAndN	Renc.no	Senc.no	Trecr.yes	Nrecr.yes	Rtraf.no	Mpast.yes	Modfar.yes	Ctour.yes	Ntour.no	Ibiod.no	Mbiod.no	Disab.yes	Rein.yes	Culth.no	Balan.no	Prop.yes	4	2	2	2	3	3	4	3
67	Prop.yes	Hunt.yes	Lives.yes	Tour.no	Recr.yes	Indu.no	Adm.no	Cult.no	Nature.no	2	5	3	3	2	2	3	2	3	NDespiteP	Renc.no	Senc.no	Trecr.no	Nrecr.no	Rtraf.yes	Mpast.yes	Modfar.no	Ctour.no	Ntour.no	Ibiod.no	Mbiod.no	Disab.no	Rein.no	Culth.no	Balan.no	Prop.yes	4	3	3	3	3	3	3	3
68	Prop.yes	Hunt.no	Lives.no	Tour.no	Recr.no	Indu.no	Adm.no	Cult.no	Nature.no	2	4	2	3	2	2	2	2	2	PAndN	Renc.no	Senc.no	Trecr.no	Nrecr.no	Rtraf.no	Mpast.yes	Modfar.yes	Ctour.no	Ntour.no	Ibiod.no	Mbiod.no	Disab.no	Rein.no	Culth.no	Balan.no	Prop.yes	4	4	4	1	1	1	4	3
69	Prop.no	Hunt.no	Lives.no	Tour.no	Recr.no	Indu.no	Adm.no	Cult.yes	Nature.no	2	3	2	3	2	2	2	3	2	NDespiteP	Renc.no	Senc.yes	Trecr.no	Nrecr.no	Rtraf.no	Mpast.yes	Modfar.no	Ctour.no	Ntour.no	Ibiod.no	Mbiod.yes	Disab.no	Rein.no	Culth.no	Balan.no	Prop.no	5	5	5	3	4	4	4	2
70	Prop.yes	Hunt.no	Lives.no	Tour.no	Recr.no	Indu.no	Adm.no	Cult.no	Nature.no	2	5	2	3	2	2	3	4	3	PAndN	Renc.no	Senc.no	Trecr.yes	Nrecr.no	Rtraf.no	Mpast.no	Modfar.no	Ctour.no	Ntour.yes	Ibiod.no	Mbiod.no	Disab.no	Rein.no	Culth.yes	Balan.no	Prop.no	4	3	2	1	1	1	4	2
71	Prop.no	Hunt.no	Lives.no	Tour.no	Recr.no	Indu.no	Adm.no	Cult.no	Nature.yes	2	3	2	4	2	2	4	3	4	NDespiteP	Renc.no	Senc.yes	Trecr.no	Nrecr.no	Rtraf.yes	Mpast.no	Modfar.no	Ctour.no	Ntour.no	Ibiod.no	Mbiod.no	Disab.no	Rein.no	Culth.no	Balan.no	Prop.no	3	4	5	5	3	4	4	1
72	Prop.no	Hunt.yes	Lives.yes	Tour.no	Recr.no	Indu.no	Adm.no	Cult.no	Nature.no	1	2	2	3	3	2	4	3	2	NDespiteP	Renc.no	Senc.yes	Trecr.yes	Nrecr.no	Rtraf.yes	Mpast.yes	Modfar.no	Ctour.no	Ntour.no	Ibiod.no	Mbiod.yes	Disab.no	Rein.no	Culth.no	Balan.no	Prop.no	4	3	2	1	1	2	4	2
73	Prop.yes	Hunt.yes	Lives.no	Tour.no	Recr.no	Indu.no	Adm.no	Cult.no	Nature.no	5	3	2	1	1	2	3	4	3	NDespiteP	Renc.no	Senc.yes	Trecr.no	Nrecr.no	Rtraf.no	Mpast.no	Modfar.no	Ctour.no	Ntour.no	Ibiod.no	Mbiod.yes	Disab.no	Rein.no	Culth.no	Balan.no	Prop.no	4	4	5	2	2	3	3	1
74	Prop.yes	Hunt.no	Lives.no	Tour.no	Recr.no	Indu.no	Adm.no	Cult.no	Nature.no	3	4	1	4	2	3	2	4	3	NDespiteP	Renc.no	Senc.no	Trecr.no	Nrecr.no	Rtraf.no	Mpast.yes	Modfar.no	Ctour.no	Ntour.no	Ibiod.no	Mbiod.no	Disab.no	Rein.yes	Culth.no	Balan.no	Prop.yes	3	2	3	4	4	3	4	2
75	Prop.yes	Hunt.no	Lives.yes	Tour.no	Recr.no	Indu.no	Adm.no	Cult.yes	Nature.no	3	2	2	3	2	3	3	3	3	PAndN	Renc.no	Senc.no	Trecr.yes	Nrecr.no	Rtraf.no	Mpast.yes	Modfar.no	Ctour.no	Ntour.no	Ibiod.no	Mbiod.no	Disab.no	Rein.no	Culth.no	Balan.no	Prop.yes	4	4	4	4	4	4	4	3
76	Prop.yes	Hunt.no	Lives.no	Tour.no	Recr.no	Indu.no	Adm.no	Cult.yes	Nature.no	2	4	2	4	2	2	2	3	2	PAndN	Renc.no	Senc.no	Trecr.no	Nrecr.no	Rtraf.no	Mpast.yes	Modfar.no	Ctour.no	Ntour.no	Ibiod.no	Mbiod.yes	Disab.no	Rein.yes	Culth.yes	Balan.no	Prop.no	4	3	3	2	2	2	3	2
77	Prop.yes	Hunt.yes	Lives.yes	Tour.yes	Recr.yes	Indu.no	Adm.no	Cult.yes	Nature.no	4	5	2	3	3	4	4	4	4	NDespiteP	Renc.no	Senc.no	Trecr.no	Nrecr.no	Rtraf.yes	Mpast.yes	Modfar.no	Ctour.no	Ntour.no	Ibiod.no	Mbiod.no	Disab.no	Rein.no	Culth.yes	Balan.no	Prop.no	3	4	4	4	3	3	3	2
78	Prop.yes	Hunt.no	Lives.no	Tour.no	Recr.no	Indu.no	Adm.no	Cult.no	Nature.no	3	5	2	3	2	2	2	2	3	PAndN	Renc.no	Senc.no	Trecr.no	Nrecr.no	Rtraf.no	Mpast.no	Modfar.no	Ctour.no	Ntour.no	Ibiod.no	Mbiod.yes	Disab.yes	Rein.no	Culth.no	Balan.no	Prop.no	4	2	4	4	3	3	3	3
79	Prop.no	Hunt.no	Lives.no	Tour.no	Recr.no	Indu.no	Adm.yes	Cult.no	Nature.no	2	3	2	3	2	2	2	2	2	NDespiteP	Renc.no	Senc.yes	Trecr.yes	Nrecr.no	Rtraf.no	Mpast.no	Modfar.no	Ctour.no	Ntour.yes	Ibiod.no	Mbiod.no	Disab.no	Rein.no	Culth.no	Balan.no	Prop.no	4	4	4	4	4	4	4	2
80	Prop.no	Hunt.yes	Lives.yes	Tour.no	Recr.yes	Indu.no	Adm.no	Cult.no	Nature.no	2	5	3	3	2	3	3	2	3	PAndN	Renc.no	Senc.no	Trecr.yes	Nrecr.no	Rtraf.no	Mpast.no	Modfar.yes	Ctour.no	Ntour.no	Ibiod.no	Mbiod.no	Disab.no	Rein.no	Culth.yes	Balan.no	Prop.yes	4	3	2	2	2	2	3	3
81	Prop.no	Hunt.no	Lives.no	Tour.no	Recr.no	Indu.no	Adm.yes	Cult.no	Nature.no	3	4	4	4	2	3	3	3	4	PAndN	Renc.no	Senc.no	Trecr.yes	Nrecr.no	Rtraf.yes	Mpast.no	Modfar.no	Ctour.no	Ntour.no	Ibiod.no	Mbiod.no	Disab.yes	Rein.no	Culth.no	Balan.no	Prop.no	4	4	4	3	4	4	4	2
82	Prop.no	Hunt.no	Lives.no	Tour.no	Recr.no	Indu.no	Adm.no	Cult.no	Nature.yes	4	4	3	3	3	3	4	4	4	NDespiteP	Renc.no	Senc.yes	Trecr.no	Nrecr.no	Rtraf.yes	Mpast.no	Modfar.no	Ctour.no	Ntour.no	Ibiod.yes	Mbiod.no	Disab.no	Rein.no	Culth.no	Balan.no	Prop.no	4	4	4	4	3	3	3	1
83	Prop.no	Hunt.yes	Lives.no	Tour.no	Recr.no	Indu.no	Adm.no	Cult.yes	Nature.no	4	4	3	3	2	2	4	4	4	NDespiteP	Renc.yes	Senc.yes	Trecr.no	Nrecr.no	Rtraf.no	Mpast.no	Modfar.no	Ctour.no	Ntour.yes	Ibiod.no	Mbiod.no	Disab.no	Rein.no	Culth.no	Balan.no	Prop.no	4	4	3	3	3	3	4	2
